# Supplementary material for: Drought Stress-Mediated Transcriptome Profile Reveals NCED as a Key Player Modulating Drought Tolerance in Populus davidiana
Source: Front Plant Sci. 2021 Oct 28;12:755539. doi: 10.3389/fpls.2021.755539 (PMC8581814; doi:10.3389/fpls.2021.755539)
Supplement: Supplementary file 9 [file Table_2.XLSX]

## Sheet: Alignment Statsitics
Name	Raw	Clean	Mapped	Uniquely Mapped	READ 1	Strand(+)	Splice
					/	/
					READ 2	Strand(-)
1_PALGONG2_DRY0 (TN1602R0305--TTAGGCAT)	41813462	41395976	22804768	21972803	11049096	10969903	8140099
		0.99	0.551	0.531	10923707	11002900	0.197
2_PALGONG2_DRY0 (TN1602R0317--AGTCAACA)	39482582	39197418	22225409	21097148	10577749	10530201	7815947
		0.993	0.567	0.538	10519399	10566947	0.199
3_PALGONG2_DRY0 (TN1602R0454--TAGCTTAT)	42589966	42091466	23793988	22027870	11110252	10994901	8188133
		0.988	0.565	0.523	10917618	11032969	0.195
1_PALGONG2_DRY10 (TN1602R0311--GATCAGAT)	40554592	40099622	22371161	21369099	10768468	10685842	8059897
		0.989	0.558	0.533	10600631	10683257	0.201
2_PALGONG2_DRY10 (TN1602R0323--CCGTCCCG)	40025414	39429676	21158276	19807319	10025673	9,907,287	7312143
		0.985	0.537	0.502	9781646	9900032	0.185
3_PALGONG2_DRY10 (TN1602R0335--ATCACGAT)	42766188	42174640	23423900	22024774	11062604	11014049	8219320
		0.986	0.555	0.522	10962170	11010725	0.195
1_SOGWANG9_DRY0 (TN1602R0304--CGATGTAT)	46308082	45803952	24812552	23984781	12089208	12014337	9292901
		0.989	0.542	0.524	11895573	11970444	0.203
2_SOGWANG9_DRY0 (TN1602R0450--GCCAATAT)	46490860	45927776	25637480	24793792	12493641	12360903	9604758
		0.988	0.558	0.54	12300151	12432889	0.209
3_SOGWANG9_DRY0 (TN1602R0328--CGTACGTA)	62124140	61066700	34828475	33141318	16638602	16560208	12748036
		0.983	0.57	0.543	16502716	16581110	0.209
1_SOGWANG9_DRY10 (TN1602R0310--ACTTGAAT)	42175184	41723468	22614826	21667971	10940281	10847481	8323920
		0.989	0.542	0.519	10727690	10820490	0.2
2_SOGWANG9_DRY10 (TN1602R0322--ATGTCAGA)	50322490	49916038	26951468	25477684	12810920	12745524	9868301
		0.992	0.54	0.51	12666764	12732160	0.198
3_SOGWANG9_DRY10 (TN1602R0334--ATTCCTTT)	44484240	43760664	24885775	23678842	11890503	11828713	9153952
		0.984	0.569	0.541	11788339	11850129	0.209
1_PALGONG1_DRY0 (TN1602R0306--TGACCAAT)	41012352	40524378	22321483	21403593	10841032	10724283	8102319
		0.988	0.551	0.528	10562561	10679310	0.2
2_PALGONG1_DRY0 (TN1602R0451--CAGATCAT)	48381726	47623802	26674912	25582682	12929813	12794052	9779424
		0.984	0.56	0.537	12652869	12788630	0.205
3_PALGONG1_DRY0 (TN1602R0330--GAGTGGAT)	60296134	59265980	33205054	30856550	15499985	15432644	11569818
		0.983	0.56	0.521	15356565	15423906	0.195
1_PALGONG1_DRY10 (TN1602R0312--TAGCTTAT)	45767434	45299540	24996533	23834165	12042842	11966885	8951493
		0.99	0.552	0.526	11791323	11867280	0.198
2_PALGONG1_DRY10 (TN1602R0324--GTCCGCAC)	39549896	38802102	21508789	20353001	10250534	10190478	7653474
		0.981	0.554	0.525	10102467	10162523	0.197
3_PALGONG1_DRY10 (TN1602R0336--CGATGTAT)	39916064	39290788	21488701	20447622	10295929	10232893	7614397
		0.984	0.547	0.52	10151693	10214729	0.194
1_JUNGGUK6_2_DRY0 (TN1602R0308--GCCAATAT)	40863012	40396348	22569521	21667069	10925205	10818425	8096709
		0.989	0.559	0.536	10741864	10848644	0.2
2_JUNGGUK6_2_DRY0 (TN1602R0453--GATCAGAT)	41128108	40593400	22789833	21607076	10907633	10771943	8067842
		0.987	0.561	0.532	10699443	10835133	0.199
3_JUNGGUK6_2_DRY0 (TN1602R0456--CTTGTAAT)	40653228	40186692	22127330	21171765	10674938	10575104	7799690
		0.989	0.551	0.527	10496827	10596661	0.194
1_JUNGGUK6_2_DRY10 (TN1602R0314--CTTGTAAT)	42700806	42439620	23610334	22374254	11257092	11208042	8259988
		0.994	0.556	0.527	11117162	11166212	0.195
2_JUNGGUK6_2_DRY10 (TN1602R0326--GTGGCCTT)	48701950	47930030	25503614	24214890	12211533	12110140	8882384
		0.984	0.532	0.505	12003357	12104750	0.185
3_JUNGGUK6_2_DRY10 (TN1602R0338--TGACCAAT)	70294554	67789064	37277838	34934171	17683561	17460686	12754347
		0.964	0.55	0.515	17250610	17473485	0.188

## Sheet: Gene Expression
Name	Gene					Transcript
	SUM	KNOWN	Novel	MOD	UNEXP	SUM	KNOWN	Novel	UNEXP
1_PG2_D0	27594	8812	1518	17264	5539	98578	32543	66035	6552
2_PG2_D0	27590	8807	1509	17274	5543	98635	32593	66042	6495
3_PG2_D0	27580	8820	1505	17255	5553	98553	32515	66038	6577
1_PG2_D10	27442	8713	1476	17253	5691	98334	32383	65951	6796
2_PG2_D10	27625	8887	1471	17267	5508	98646	32642	66004	6484
3_PG2_D10	27841	9035	1525	17281	5292	98909	32841	66068	6221
1_SG9_D0	27501	8788	1459	17254	5632	98441	32520	65921	6689
2_SG9_D0	27550	8819	1466	17265	5583	98480	32564	65916	6650
3_SG9_D0	28143	9336	1524	17283	4990	99286	33209	66077	5844
1_SG9_D10	27259	8603	1430	17226	5874	98063	32237	65826	7067
2_SG9_D10	27491	8830	1434	17227	5642	98372	32517	65855	6758
3_SG9_D10	27591	8870	1467	17254	5542	98561	32625	65936	6569
1_PG1_D0	24597	6497	1256	16844	8536	93458	29034	64424	11672
2_PG1_D0	27913	9068	1556	17289	5220	98909	32825	66084	6221
3_PG1_D0	28380	9490	1572	17318	4753	99610	33419	66191	5520
1_PG1_D10	27151	8476	1471	17204	5982	97896	32043	65853	7234
2_PG1_D10	27538	8795	1487	17256	5595	98521	32532	65989	6609
3_PG1_D10	27581	8805	1523	17253	5552	98559	32531	66028	6571
1_JG62_D0	27627	8900	1470	17257	5506	98499	32584	65915	6631
2_JG62_D0	27724	8988	1471	17265	5409	98640	32727	65913	6490
3_JG62_D0	27807	9040	1490	17277	5326	98764	32801	65963	6366
1_JG62_D10	27682	8979	1437	17266	5451	98605	32700	65905	6525
2_JG62_D10	27830	9143	1431	17256	5303	98830	32904	65926	6300
3_JG62_D10	28445	9615	1527	17303	4688	99600	33517	66083	5530

## Sheet: DEG
	Up	Down
PG2	2076	1573
SG9	1891	2719
PG1	1822	2119
JG62	2244	1874
Total	8033	8285
Grand total	16318
